# Supplementary material for: Tough Structural Adhesives with Ultra-Resistance to Both High and Cryogenic Temperature
Source: Polymers (Basel). 2023 May 12;15(10):2284. doi: 10.3390/polym15102284 (PMC10223711; doi:10.3390/polym15102284)
Supplement: Supplementary file 1 [file polymers-15-02284-s001.zip]

Archive with 1 entries (1 files):
- polymers-2388989-supplementary.pdf
